# Supplementary material for: Confinement of Oligomeric Vinyl Sulfonic Acid Within Crosslinked Porous Polybenzimidazole for Intermediate-Temperature Proton Exchange Membranes
Source: Polymers (Basel). 2026 May 25;18(11):1298. doi: 10.3390/polym18111298 (PMC13259151; doi:10.3390/polym18111298)
Supplement: Supplementary file 1 [file polymers-18-01298-s001.zip]

Archive with 1 entries (1 files):
- polymers-4300739-supplementary.pdf
